# Supplementary material for: MTA1, a Novel ATP Synthase Complex Modulator, Enhances Colon Cancer Liver Metastasis by Driving Mitochondrial Metabolism Reprogramming
Source: Adv Sci (Weinh). 2023 Jul 13;10(25):2300756. doi: 10.1002/advs.202300756 (PMC10477900; doi:10.1002/advs.202300756)
Supplement: Supplementary file 2 — Supplemental Table 2 [file ADVS-10-2300756-s001.xlsx]

## Sheet: Sheet1
Compound ID	HCT116 control cell						HCT116 MTA1-KO cell
	不同浓度抑制率					IC50(nM)	不同浓度抑制率					IC50(nM)
	10uM	2uM	400nM	80nM	16nM		10uM	2uM	400nM	80nM	16nM
1446502-11-9	-20.6842	-25.1461	1.49793	-13.4176	-15.5848	>10uM	-25.9332	-15.8552	-14.8346	-13.9416	-24.7851	>10uM
Enasidenib	-10.4855	-16.6047	-10.9954	-12.0153	-8.9557		-23.7645	-22.744	-19.8099	-27.0814	-27.2089
123318-82-1	91.3736	89.2064	82.4498	-1.05174	-1.56167	141	75.6128	75.1025	54.3085	9.14862	-0.54673	257.4
Clofarabine	94.3057	88.569	94.3057	-8.9557	-17.4971		75.9955	85.6909	56.7324	-0.291589	-4.24627
130693-82-2	-4.87623	-8.44577	-4.49379	0.350579	-5.76862	>10uM	-14.5795	-1.18458	-5.39441	-10.2421	-9.47666	>10uM
Dorzolamide hydrochloride	-15.7123	-11.6328	-15.3299	-5.51365	-4.74875		-20.1926	-16.7482	-9.47666	-14.707	-20.1926
73-48-3	-7.4259	4.30256	-16.6047	4.55753	10.0393	>10uM	-13.4313	-9.22152	-0.674301	-1.43972	-5.52198	>10uM
Bendroflumethiazide	-11.6328	4.68501	-12.6527	-6.91597	-8.9557		-13.8141	-15.9827	-9.7318	-3.22571	-4.1187
58-94-6	0.223096	5.95984	-5.8961	1.11548	8.63699	>10uM	-10.8799	-0.929441	0.218692	1.87711	-4.50141	>10uM
Chlorothiazide	11.0592	-7.68087	7.10719	-0.0318708	-0.79677		-5.90469	-6.2874	-9.22152	-3.22571	-15.8552
66-76-2	59.2478	60.2677	11.0592	13.3539	4.81249	539.6	65.9174	69.3618	21.3954	9.27619	5.06637	444.4
Dicumarol	72.6336	72.8886	33.8787	33.8787	15.9035		62.6006	66.1726	21.3954	8.3832	4.42852
150399-23-8	63.9647	66.1319	-4.3663	6.21481	19.4731	1178	27.7739	29.0496	17.6958	8.00049	8.3832	>10uM
Pemetrexed disodium	74.9283	75.0558	25.4648	20.1105	22.7876		38.1071	28.1566	17.951	-4.88412	-14.707
380315-80-0	92.6485	74.6733	11.4416	-24.5087	-16.4772	931.2	65.5347	55.4567	11.5725	-20.8304	-26.4435	455.6
Tenovin-1	88.1866	71.4862	-4.11134	-12.1428	-25.401		59.1562	62.9833	14.1239	-22.744	-26.1884
52-21-1	-8.44577	-4.62127	-6.78848	-7.4259	-7.80835	>10uM	-8.83881	-3.73599	-10.1145	-9.47666	-9.7318	>10uM
Prednisolone-21-acetate	-15.7123	-9.97557	-10.2305	-7.04345	-2.45405		-2.07757	3.02524	3.40795	-18.5342	-15.3449
51-21-8	84.7445	23.5525	9.52937	-2.32657	2.00786	3811	51.6296	-11.1351	-31.929	-32.4393	-22.744	6468
Fluorouracil	82.9597	20.8754	6.72474	-1.3067	-19.7918		56.2221	14.8893	-22.4888	-19.5547	-23.3818
75330-75-5	31.2015	5.95984	6.34229	-0.414321	4.81249	>10uM	-5.26683	-13.6865	-2.843	-9.85937	-14.9622	>10uM
Lovastatin	27.5045	5.32243	11.4416	-6.15107	-0.541804		-10.7524	-9.7318	-11.7729	-15.3449	-5.39441
651-06-9	4.30256	7.10719	13.3539	-0.414321	7.23468	>10uM	-0.41916	-0.801871	4.42852	-1.69486	-8.32852	>10uM
Sulfameter	-3.34644	9.91182	10.9317	10.6767	-6.40603		-6.79768	-8.83881	-5.52198	-25.8057	-13.1762
58-14-0	81.175	12.7165	9.52937	1.24296	-1.05174	4894	58.0081	6.97992	-10.3697	-18.7893	-12.9211	6543
Pyrimethamine	83.4697	27.5045	17.0509	13.8638	6.08733		62.9833	14.7617	8.63834	-4.50141	0.0911217
61-19-8	14.2463	2.64528	15.9035	7.61713	0.605546	>10uM	8.76591	2.89767	7.36263	7.4902	7.4902	>10uM
Adenosine 5'-monophosphate	20.6204	18.0708	3.15521	22.2777	18.1982		0.0911217	-8.96638	-3.35328	-1.43972	-4.37384
476-66-4	-17.1146	-19.5368	-22.0865	-23.7438	-25.0186	>10uM	-4.62898	-8.07338	-5.64955	-16.1103	-4.1187	>10uM
Ellagic acid	-5.51365	-7.68087	-12.7802	-14.31	-9.46563		-7.81824	3.79066	-12.7935	-8.07338	-13.9416
526-18-1	1.37045	-11.1229	-12.3977	-13.2901	-6.91597	>10uM	-7.81824	-7.43553	-20.958	-15.9827	-20.7029	>10uM
Osalmid	8.63699	-10.2305	-9.46563	-23.3613	-24.1262		-7.69067	-5.13926	-11.1351	-12.5383	-18.4066
103766-25-2	-12.1428	-9.21067	-13.9275	-1.81664	0.223096	>10uM	5.95936	-8.58366	-6.54254	-20.3201	-15.6	>10uM
Gimeracil	-2.32657	-2.70902	-9.59312	-1.81664	-2.70902		5.19394	-8.45609	-8.83881	-0.41916	-17.386
83-79-4	65.622	48.6667	50.0691	51.9813	56.6982	<16nM	44.9959	37.3417	31.2183	35.5557	15.5271	74.28
Rotenone	65.2396	42.0376	43.8224	62.3074	69.574		58.2632	49.4609	39.3828	32.6216	17.6958
57-13-6	-8.82822	4.81249	3.15521	7.99958	9.78434	>10uM	-5.90469	-13.4313	-11.5178	-8.83881	-17.1309	>10uM
Urea	1.75289	2.39031	-17.8795	-4.3663	0.733029		-18.7893	-17.386	-8.71124	-16.7482	-20.8304
36330-85-5	4.17508	-1.05174	0.478062	3.79263	-5.8961	>10uM	-5.13926	-1.43972	-16.493	-12.9211	-9.85937	>10uM
Fenbufen	16.6684	13.9913	14.5012	13.6088	12.2065		3.28038	8.51077	-12.0281	-24.9127	-15.6
520-36-5	39.7429	1.75289	4.93998	8.12706	20.238	>10uM	12.3379	-6.2874	1.36683	-0.54673	-11.2626	>10uM
Apigenin	49.8141	7.36216	3.15521	-7.17093	21.3853		12.9757	-10.8799	-2.46029	-4.37384	0.601403
50-44-2	86.4018	26.6121	-15.9673	-16.0948	-24.3812	2742	59.0286	-20.3201	-21.7234	-29.1225	-22.2337	6614
Mercaptopurine	94.6882	22.6602	-7.80835	-14.31	-16.0948		67.0656	-6.2874	-11.9005	-24.53	-25.423
1937-19-5	-11.7603	-18.1345	-21.0666	-12.3977	-23.4888	>10uM	-15.4725	-10.3697	-25.2954	-28.8674	-27.2089	>10uM
Aminoguanidine hydrochloride	0.987995	-8.06332	-3.47392	-9.7206	-3.72889		-11.9005	-11.2626	-22.4888	-26.4435	-16.8757
1986-47-6	-28.9706	-2.45405	2.64528	-24.1262	-5.51365	>10uM	-9.85937	-20.7029	-17.386	-20.4477	-21.5958	>10uM
Tranylcypromine (2-PCPA) hydrochloride	-26.9308	-8.9557	-5.8961	-1.68915	5.19494		-20.7029	-15.6	-11.2626	-15.3449	-24.0197
4773-96-0	6.72474	3.41018	7.36216	11.1867	-15.2024	>10uM	-11.1351	-5.52198	-13.5589	-27.0814	-14.5795	>10uM
Mangiferin	-3.47392	8.76447	1.88038	6.08733	-0.0318708		-18.5342	-15.2173	-8.83881	-8.20095	-10.3697
1115-70-4	8.12706	6.08733	10.4218	-4.49379	-5.76862	>10uM	-9.34909	-7.94581	-8.96638	-26.0608	-20.958	>10uM
Metformin hydrochloride	-0.159354	8.38202	-0.669287	-12.5252	-1.68915		-18.9169	-24.2748	-24.6575	-5.39441	-20.8304
532-03-6	5.70488	1.37045	-4.3663	-1.68915	-5.51365	>10uM	-14.707	-7.05282	-14.4519	-18.279	-17.7687	>10uM
Methocarbamol	16.286	9.01944	3.66514	-5.76862	-5.51365		-9.34909	-10.6248	-5.52198	-14.0692	-1.95
104987-11-3	5.32243	16.6684	19.983	12.7165	-3.09147	>10uM	-8.71124	-7.94581	4.30094	-7.05282	-7.94581	>10uM
Tacrolimus	10.5492	-2.19909	16.031	14.7562	13.4814		-5.77712	-2.843	-3.99113	-1.31215	-1.95
97-77-8	4.7051	-8.50003	-3.68694	-14.7941	-8.50003	>10uM	-11.6423	-13.6166	-23.3717	-23.2556	-26.275	>10uM
Disulfiram	-10.4746	-8.37661	-10.1044	-7.51273	-5.41472		-24.8814	-26.6234	-27.2041	-27.088	-26.9718
541-46-8	-11.0917	-3.56353	0.0154265	-2.82306	11.1225	>10uM	-12.5714	-9.55192	-6.41634	-20.5845	-11.6423	>10uM
Isovaleramide	-9.61074	-0.354811	-4.42742	-9.48732	-23.5563		-13.5004	-24.7653	-16.1715	-13.7327	-19.5393
138-37-4	-13.5599	1.86661	-2.206	-3.31671	-5.04448	>10uM	-11.0616	-10.5971	-15.1263	-14.1972	-12.3391	>10uM
Mafenide hydrochloride	0.0154265	-7.01908	-2.45282	17.0463	-4.42742		-20.8168	-16.2876	-17.7973	-11.6423	-13.7327
491-70-3	9.14794	9.51818	-1.09528	15.3186	-4.55083	>10uM	3.91948	2.40976	-12.4552	-9.55192	-3.97755	>10uM
Luteolin	16.1824	15.9356	8.03723	-10.598	10.1352		11.7004	-6.6486	-10.5971	-8.62286	-6.88087
59-87-0	-4.30401	10.7523	20.2551	21.1189	9.88841	>10uM	7.5196	8.68093	-0.493564	3.22268	-9.66805	>10uM
Furacilin	-8.74685	32.1026	23.9574	1.37296	2.23685		2.99042	-5.83567	-7.80993	-7.6938	-11.7584
58-93-5	8.40747	-10.1044	4.08803	17.4166	12.6035	>10uM	-2.35169	0.551631	-4.09368	-0.958095	-2.81622	>10uM
Hydrochlorothiazide	18.6507	0.755901	24.3277	14.2078	24.5745		-3.28075	-12.3391	-3.39688	-6.88087	-5.60341
161796-78-7	11.6162	2.23685	-23.4329	24.0808	28.03	>10uM	2.06136	4.50015	7.40346	-0.841963	-0.145166	>10uM
Esomeprazole Sodium	12.3567	6.18604	16.7995	-7.75955	26.0554		18.0877	9.26159	8.56479	6.24214	7.98413
133-67-5	0.509076	-18.373	-21.5817	-34.9103	-17.756	>10uM	-30.3397	-17.0541	-23.8363	-28.7138	-25.5782	>10uM
Trichlormethiazide	-5.53813	-11.0917	-29.727	-12.696	-21.952		-20.9562	-31.501	-33.0107	-32.3139	-33.3591
23593-75-1	0.509076	-6.64884	-11.8322	1.61979	-1.71235	>10uM	-6.88087	-15.4747	-12.8036	-15.3586	-7.46153	>10uM
Clotrimazole	5.32216	-9.98097	3.10074	-2.82306	2.11344		-2.46782	-31.0365	-17.2167	-18.1457	-26.0428
302-79-4	-9.85756	-16.1516	-8.87026	-3.31671	-1.71235	>10uM	-23.0233	-21.9781	-18.6103	-22.0943	-25.5782	>10uM
Tretinoin	2.11344	-3.81036	-15.2877	0.0154265	-7.38931		-25.9266	-19.5393	-28.4816	-26.6234	-23.604
79902-63-9	39.384	2.48367	9.51818	-0.231398	-0.601635	>10uM	1.36456	-13.7327	-14.5456	-16.5199	-5.13888	>10uM
Simvastatin	41.7288	16.059	10.2587	2.85391	-15.6579		1.82909	-27.5525	-7.92606	-6.76473	-10.1326
97240-79-4	11.9864	-0.84846	8.65429	-1.58893	16.9229	>10uM	1.01616	-6.6486	-11.9907	-4.20981	-4.32595	>10uM
Topiramate	12.7269	7.04993	-1.83576	0.262251	-15.7814		-14.0811	-19.3071	-13.152	-22.2104	-5.25501
834-28-6	35.9284	-8.99368	9.02453	15.8122	14.2078	>10uM	20.7587	-0.841963	-15.0102	-11.41	-12.223	>10uM
Phenformin hydrochloride	48.8867	26.6725	9.88841	20.9955	10.8757		19.4813	-7.6938	-6.18407	-7.11313	-10.481
161973-10-0	21.3658	4.7051	17.6634	4.21145	20.3785	>10uM	0.0870996	-1.88716	1.48069	2.75815	2.29362	>10uM
Esomeprazole Magnesium	21.1189	19.0209	18.4039	17.9102	12.2332		7.63573	4.96468	4.73241	2.99042	3.10655
64224-21-1	-0.354811	-18.1262	-21.8286	3.96462	-19.6071	>10uM	-33.0107	-18.0296	-26.9718	-26.7396	-30.4558	>10uM
Oltipraz	-11.9556	-19.9774	-18.373	-17.3857	-10.9683		-34.8689	-35.1011	-26.5073	-23.1395	-31.1526
4991-65-5	-0.725048	-7.38931	0.509076	1.49637	-3.81036	>10uM	-26.275	-28.7138	-20.4684	-14.7779	-16.5199	>10uM
Tioxolone	-11.4619	-19.854	-3.56353	-5.2913	5.69239		-25.9266	-27.7848	-17.5651	-28.017	-31.1526
70-18-8	6.30946	3.10074	-16.7687	5.07533	-2.57623	>10uM	-23.2556	-16.4038	-24.3008	-27.2041	-20.7007	>10uM
Glutathione	3.84121	14.3313	2.23685	-3.19329	19.5146		-20.12	-16.8683	-17.9135	-27.9009	-21.7459
4394-00-7	-4.55083	13.8376	-8.37661	10.5055	-2.32941	>10uM	-13.965	-21.2813	-18.0296	-8.97126	-12.5714	>10uM
Niflumic acid	5.69239	-18.4964	6.55628	11.6162	9.64159		-5.71954	-10.2487	-5.71954	-25.8105	-17.7973
18422-05-4	11.863	9.88841	6.18604	11.863	11.3694	>10uM	-13.152	-18.7264	-13.5004	-21.1652	-26.3912	>10uM
Adenosine 5'-monophosphate monohydrate	11.9864	10.6289	18.0336	-1.46552	18.2805		-17.9135	-17.7973	-26.8557	-29.0622	-18.9587
13647-35-3	0.632488	-10.7214	-10.2278	-0.231398	3.10074	>10uM	-24.7653	-31.501	-17.5651	-20.5845	-21.6297	>10uM
Trilostane	-9.85756	-11.0917	14.4547	16.059	13.5908		-31.7333	-30.1074	-10.7132	-16.5199	-12.4552
178307-42-1	-4.55083	18.0336	21.9828	18.0336	19.8848	>10uM	-33.7075	-13.8488	-3.51302	-4.20981	-9.20352	>10uM
Revaprazan hydrochloride	-17.0155	-3.68694	0.0154265	17.4166	21.8594		-33.4753	-13.3843	-1.07423	1.01616	-0.145166
138890-62-7	-8.50003	-20.5944	-17.1389	-18.7433	-6.77225	>10uM	-24.8814	-26.7396	-20.3523	-26.275	-16.5199	>10uM
Brinzolamide	-18.6198	-9.98097	-0.725048	-5.04448	-18.0028		-25.4621	-33.0107	-28.3654	-25.1137	-9.66805
63-74-1	-2.08258	-20.9647	-4.79766	-24.7905	-23.4329	>10uM	-20.3523	-17.1006	-26.9718	-21.3975	-1.77102	>10uM
Sulfanilamide	-13.5599	-6.40202	-22.6924	8.90112	5.19875		-18.4941	-24.6492	-28.1332	-7.57766	-7.3454
41621-49-2	102.695	40.001	1.37296	-6.03178	-0.971872	1879	52.8114	-1.53876	-13.2682	-20.12	-9.43579	7383
Ciclopirox ethanolamine	80.4803	52.8359	9.02453	16.7995	-19.4837		56.1792	-10.0165	-15.4747	-24.8814	-26.5073
73573-88-3	21.3658	4.7051	14.3313	-2.206	-2.08258	>10uM	-27.6686	-17.1006	-9.78419	-7.57766	-24.533	>10uM
Mevastatin	26.1788	-1.34211	-4.05718	20.3785	-12.079		-17.1006	-17.9135	-24.7653	-7.3454	-16.2876
458-37-7	56.2915	10.0118	-2.57623	3.22415	0.262251	7853	55.3663	-12.5714	-17.1006	-16.5199	-27.088	7798
Curcumin	65.3006	-0.354811	-6.64884	11.4928	-4.18059		68.0248	-15.8231	-22.0943	-15.8231	-11.2939
29342-05-0	112.444	63.4494	17.54	12.3567	3.84121	1017	63.4956	19.1329	-9.43579	12.3972	-19.6555	4955
Ciclopirox	114.048	90.6001	30.4983	0.262251	15.1951		65.9344	32.2559	-7.22927	3.80335	-7.46153
1227158-85-1	70.3605	64.9303	60.6109	73.4458	88.7489	<16nM	17.507	18.0877	15.9973	20.2942	24.1266	>10uM
BAY 87-2243	69.9902	69.8668	75.7906	71.9648	84.7997		20.8749	20.2942	26.7976	28.6558	17.8554
23288-49-5	21.3403	23.3956	3.74137	14.1466	0.529893	>10uM	-6.2317	4.58664	8.37864	-7.347	-4.55876	>10uM
Probucol	-1.78237	9.77894	-8.97607	9.00819	12.3481		5.70194	-14.7079	-12.0312	-14.7079	-7.23547
95635-56-6	8.36589	-5.50768	-8.84762	2.7137	-0.754697	>10uM	-16.1578	-28.9837	-5.78558	-13.9272	-8.35076	>10uM
Ranolazine dihydrochloride	21.7256	3.61291	-7.04919	3.22753	-3.32388		-21.8458	-14.0388	-9.91217	-13.4811	-6.78935
50264-69-2	9.13665	4.51212	-10.5176	-11.2883	11.3205	>10uM	24.5504	-11.3621	-12.8119	-14.931	2.133	>10uM
Lonidamine	37.783	-3.83771	-9.61837	-16.6836	-2.68158		9.71699	-14.8195	-12.8119	-15.9348	-7.68158
96829-58-2	39.7099	-3.83771	1.04373	-11.9306	11.0635	>10uM	7.93252	-11.9197	3.58288	0.683117	-4.3357	>10uM
Orlistat	34.3146	-1.78237	-16.4267	-14.6283	-1.91083		23.5466	-14.8195	-7.90464	-5.22794	-8.79688
91-33-8	41.5083	17.6149	-9.36145	-4.35155	-10.3891	>10uM	37.7109	-12.2543	2.35606	-2.10512	-1.88206	>10uM
Benzthiazide	48.1882	-1.91083	6.95284	5.66825	5.02596		34.4765	-9.91217	-14.5964	-14.1503	-7.90464
2627-69-2	42.6645	-3.83771	-8.20532	-6.66381	-3.06696	>10uM	5.81347	-3.88959	-11.2505	-8.46229	-0.543706	>10uM
AICAR (Acadesine)	32.9016	-4.60847	1.17219	-0.497779	-3.96617		8.15558	-7.23547	-3.10888	10.2746	-0.209118
163222-33-1	32.5162	23.6525	11.8343	-3.5808	-12.5729	>10uM	4.36359	6.37111	6.37111	3.13676	-1.43594	>10uM
Ezetimibe	31.3601	27.8917	32.1308	8.75127	-2.55312		-4.11264	4.92123	14.7358	4.029	-6.78935
68291-97-4	23.9094	15.6881	20.698	-14.8852	-2.42466	>10uM	-6.45476	-2.32818	0.571588	-4.3357	13.8436	>10uM
Zonisamide	39.5814	-11.5453	-15.5275	-22.3358	-11.9306		-6.78935	-8.23923	-8.68535	1.57535	-8.01617
3306-62-5	30.7178	5.79671	-3.83771	-8.71916	-4.86539	>10uM	-11.139	0.125471	-8.35076	0.348529	-7.01241	>10uM
2-Aminobenzenesulfonamide	8.62281	-7.56303	-11.8022	-12.316	-4.48001		-6.34323	-12.3658	-8.01617	-13.035	-16.9385
5355-16-8	20.1841	1.17219	-0.240861	-9.74683	8.36589	>10uM	-5.56253	-7.23547	-13.2581	-8.79688	18.6393	>10uM
Diaveridine	0.144516	-26.4465	-10.1322	-8.84762	5.66825		22.6544	-18.3884	-15.154	-15.9348	0.794647
1119-34-2	23.1387	13.1189	2.97061	-3.45234	-1.14007	>10uM	19.6431	-6.34323	-9.35452	-15.4886	6.03653	>10uM
L-arginine monohydrochloride	23.781	-10.1322	-0.240861	-13.7291	-5.7646		4.8097	-7.347	-13.5926	-23.0726	-11.2505
117-10-2	21.2118	-22.9781	-19.5097	-20.152	10.9351	>10uM	7.821	5.47888	-0.209118	-2.4397	9.38241	>10uM
Antrapurol	38.0399	1.94294	-3.06696	5.41134	-8.71916		-6.12017	-6.34323	-16.2693	-8.79688	5.47888
53123-88-9	26.2217	-10.646	3.48445	-17.1975	1.68602	>10uM	18.3048	15.628	4.69817	0.348529	5.47888	>10uM
Rapamycin	22.8818	12.0912	2.32832	11.7058	-7.69148		18.4163	19.5316	2.02147	9.60546	4.14053
73-31-4	19.7987	15.0458	-4.86539	6.69593	4.38366	>10uM	14.0666	3.47135	7.04029	5.70194	20.6469	>10uM
Melatonine	9.26511	33.1585	24.4233	12.0912	15.945		3.02523	11.3899	6.48264	18.4163	2.57912
13609-67-1	43.1783	-13.986	21.2118	-7.43457	-16.5552	>10uM	23.9928	-9.46605	-3.33194	0.906176	-4.78182	>10uM
Hydrocortisone butyrate	39.453	-19.5097	-27.3457	-22.5927	-4.99384		10.6092	-21.0651	-10.4698	-1.32441	-2.77429
54-85-3	33.5439	1.04373	-11.1599	-17.3259	-12.5729	>10uM	6.48264	-15.3771	-9.01994	-19.3922	-1.99359	>10uM
Isoniazid	42.536	1.17219	-11.9306	-6.53535	-8.07686		-6.56629	-21.1766	-19.8383	-17.2731	-9.68911
60628-96-8	23.1387	-21.6935	-15.399	-9.48991	-0.754697	>10uM	15.7396	-10.8044	-14.931	-10.3583	-5.11641	>10uM
Bifonazole	14.6604	-2.29621	-8.97607	-2.55312	16.4588		17.8586	-21.5112	-14.5964	-11.4736	-24.2995
81131-70-6	3.86983	-1.78237	-9.23299	-12.0591	14.5319	>10uM	-2.66276	-9.35452	-14.8195	-11.4736	17.524	>10uM
Pravastatin sodium	8.23744	-10.5176	-13.986	-18.482	5.92517		-0.432176	-15.0425	-10.6929	-21.0651	0.906176
59-66-5	-11.2883	-1.78237	-4.99384	-17.4544	6.95284	>10uM	15.5165	-7.23547	-18.1653	-5.78558	-8.79688	>10uM
Acetazolamide	10.4212	-4.86539	-4.09463	-9.61837	-16.4267		-1.54747	-10.3583	-12.7004	-13.035	-8.01617
287714-41-4	36.6269	-7.81994	9.39357	-8.84762	-10.1322	>10uM	-14.1503	-15.3771	-8.79688	-9.24299	-5.78558	>10uM
Rosuvastatin	25.8363	-12.8298	0.401434	-7.43457	7.85206		-7.68158	-7.12394	-11.8082	-7.68158	-2.66276
1613724-42-7	44.7198	5.92517	17.6149	0.0160574	-1.65391	>10uM	55.221	9.04782	-3.88959	2.35606	6.25958	7993
HTH-01-015	36.6269	29.947	29.0478	21.4687	6.31055		69.8313	1.68688	1.24076	8.6017	-9.24299
307510-92-5	54.2258	27.6347	-8.71916	-15.2706	-14.3714	5306	35.0342	3.02523	9.38241	-8.1277	-8.23923	>10uM
CFTRinh172	74.3938	4.38366	-15.0136	-21.3081	1.94294		15.405	-11.8082	-11.139	-17.1616	-2.32818
1260141-27-2	23.2671	-17.1975	-13.6006	-10.903	-14.6283	>10uM	-2.21665	-27.9799	-17.3846	-19.8383	12.3937	>10uM
Vonoprazan fumarate	0.272975	-14.8852	-15.1421	-10.0037	-10.3891		-22.0689	-15.3771	-21.1766	-19.8383	11.613
134523-03-8	14.0181	-3.06696	-14.2429	-6.02152	18.0003	>10uM	-0.543706	-27.7569	-22.738	-16.9385	-14.7079	>10uM
Atorvastatin Calcium	19.9272	-4.22309	-0.626238	-11.6737	-5.63614		-11.6966	-17.7192	-19.8383	-13.3696	10.1631
931398-72-0	2.7137	-7.9484	-13.8575	5.15442	4.76904	>10uM	13.6205	-21.5112	-21.5112	-23.1842	15.1819	>10uM
IOX 2	-3.70925	-1.52545	-1.01161	2.58524	-16.8121		5.70194	-22.515	-19.5037	-11.8082	15.7396
873697-71-3	5.79671	-3.96617	-1.26853	0.529893	-1.39699	>10uM	-1.32441	-10.5813	-20.1729	-9.91217	-11.9197	>10uM
Omecamtiv mecarbil	5.5398	6.43901	-13.6006	7.7236	19.2849		19.197	-25.3032	-14.8195	-14.3733	-8.1277
742112-33-0	72.7239	59.7495	18.7711	6.31055	-3.96617	1502	73.0657	43.2873	6.7057	0.237	-5.56253	2567
Osu03012	75.4215	74.2654	-0.240861	14.6604	20.0557		80.8727	47.3024	14.5128	6.92876	4.25206
326914-06-1	78.8899	22.4964	16.2019	12.2197	-2.55312	4594	34.8111	2.35606	9.27088	9.49394	16.5203	>10uM
MHY1485	70.6685	23.6525	13.6327	3.09907	-16.9405		56.2247	13.9551	17.4125	19.3085	-1.21288
958852-01-2	75.365	50.3041	-3.95377	-2.49392	3.10219	2023	99.7367	60.237	3.35747	-24.5556	-18.2357	1207
GSK1059615	74.7567	62.4696	14.781	-21.472	0.547445		99.0783	68.0053	16.7874	-20.3423	-5.85912
96020-91-6	51.2774	-0.304136	-8.21168	-2.0073	10.0365	9472	-19.9473	-20.2107	-21.1323	-23.8973	-10.8624	>10uM
Eflornithine hydrochloride Monohydrate	71.9586	2.0073	1.88564	5.53528	12.4696		-20.869	-23.5023	-26.7939	-31.4022	-21.264
1462249-75-7	89.9635	-18.309	-3.71046	-6.38686	15.9976	3894	118.17	-24.029	-28.7689	-28.3739	-21.5273	3104
PFK158	102.494	8.09002	7.11679	-3.95377	1.27737		123.568	-32.1922	-34.2989	-30.7439	11.1257
1011557-82-6	61.7397	-1.76399	2.98054	-4.6837	-13.5645	7712	45.2271	-13.2324	-22.844	-11.9157	-16.3924	>10uM
Tenovin-6	73.1752	12.8345	13.0779	7.11679	-3.22384		41.8038	-27.0573	-24.6873	-27.1889	-11.7841
200484-11-3	86.5572	63.5645	29.8662	25.9732	-20.8637	1846	37.1955	45.7538	19.0257	0.329164	-0.987492	535.1
CHS 828	72.2019	56.0219	31.5693	11.0097	-1.27737		60.8953	36.5372	18.499	-4.0158	-0.855826
724741-75-7	74.635	31.0827	39.7202	2.37226	26.2165	1327	20.6057	2.83081	-7.8341	-19.1573	-10.8624	>10uM
STF31	73.5401	55.7786	45.8029	11.253	9.91484		-6.64911	-13.8907	-10.0724	-20.6057	12.3107
866405-64-3	21.837	8.21168	20.0122	24.8783	27.5547	>10uM	1.51415	-12.9691	-6.12245	-13.3641	0.460829	>10uM
Dorsomorphin	17.3358	33.6375	16.7275	34.854	11.3747		-4.0158	-10.4674	-18.7623	-13.3641	2.04082
1224844-38-5	70.6204	56.9951	55.0487	52.2506	57.9684	<16nM	69.3219	45.7538	35.7472	14.549	8.2291	1039
INK 128	82.5426	47.6277	45.073	29.2579	47.7494		70.6386	43.1205	31.6656	-0.592495	-12.1791
147526-32-7	78.6496	1.64234	0.304136	-3.71046	21.9586	3097	26.5306	-24.029	-31.1389	-27.8473	-23.3706	>10uM
Pitavastatin calcium	72.3236	10.1582	-1.76399	2.61557	0.0608273		35.4839	-23.634	-30.3489	-23.5023	-25.3456
178606-66-1	-2.0073	-9.54988	-20.6204	-18.9173	-12.8345	>10uM	-12.5741	-22.5806	-28.5056	-26.5306	-25.214	>10uM
U104	10.8881	7.23844	7.3601	-2.12895	5.29197		-8.36076	-31.1389	-22.7123	-15.6024	-18.104
1032754-93-0	93.4915	56.1436	55.6569	5.77859	-6.0219	268	84.9901	65.767	42.0671	4.93746	-9.01909	470.7
Apitolisib	67.3358	84.0024	65.5109	-4.19708	6.75182		80.2502	64.8453	35.6155	-0.855826	-13.8907
1191951-57-1	8.21168	-11.3747	-10.8881	-2.61557	19.1606	>10uM	1.11916	-22.054	-21.9223	-15.0757	-12.7057	>10uM
PHT427	9.91484	10.0365	7.3601	-5.17032	21.7153		-8.2291	-12.0474	-4.0158	-29.0323	-25.8723
65646-68-6	12.8345	3.83212	-11.618	-9.06326	13.8078	>10uM	-2.17248	-14.944	-17.709	-17.314	-6.91244	>10uM
Fenretinide	17.8224	15.7543	13.8078	14.2944	33.5158		-2.43581	-13.8907	-12.3107	-19.684	-19.0257
1197160-78-3	98.7226	88.6253	66.7275	24.5134	17.944	304.6	76.0369	79.9868	60.237	14.6807	-6.12245	186.6
Gedatolisib	107.603	87.8954	70.3771	28.8929	21.837		89.5984	80.2502	67.2153	19.9473	-5.72745
1345675-02-6	40.9367	-2.0073	-18.5523	-19.4039	3.46715	>10uM	36.6689	-1.25082	-22.5806	-29.8223	-15.8657	>10uM
ETP46464	50.1825	1.39903	-4.31873	-4.31873	12.7129		24.819	-5.20079	-30.7439	-9.28242	-26.3989
159138-80-4	10.7664	-10.4015	-16.8491	-12.8345	1.15572	>10uM	-17.5774	-33.9039	-29.8223	-27.3206	-17.5774	>10uM
Cariporide	34.6107	1.27737	-1.64234	3.22384	37.6521		-24.1606	-36.5372	-34.1672	-39.1705	-38.6438
465-21-4	75.4866	70.2555	51.0341	43.8564	59.0633	<16nM	91.1784	82.0935	60.632	38.6438	13.2324	143.3
Bufalin	86.3139	84.9757	87.5304	91.4234	72.3236		90.7834	85.5168	56.5504	39.4338	17.5774
159351-69-6	24.7567	3.71046	3.10219	1.03406	1.64234	>10uM	-3.6208	-22.3173	-26.7939	-19.684	-17.0507	>10uM
Everolimus	26.5815	3.10219	0.425791	0.425791	9.42822		-8.49243	-22.054	-21.5273	-28.6373	-20.869
4382-63-2	117.701	26.3382	4.31873	-5.29197	0.0608273	2170	125.411	-8.2291	-11.2574	-17.0507	-19.289	2715
PFK015	129.501	41.6667	-15.2676	-9.06326	-15.3893		122.91	-19.684	-21.3957	-30.4806	-36.6689
1009298-09-2	41.545	49.8175	29.2579	3.10219	-3.95377	>10uM	68.2686	42.3305	14.6807	-15.734	-20.7373	843.2
AZD8055	33.6375	42.3966	42.8832	23.0535	4.44039		66.8203	40.3555	16.2607	-16.7874	-22.9756
284028-89-3	8.81995	5.77859	-3.3455	7.3601	3.58881	>10uM	-10.0724	-26.0039	-15.4707	-18.2357	8.75576	>10uM
XAV939	-7.23844	3.22384	4.07543	18.309	6.38686		-19.8157	-21.659	-20.6057	-11.2574	-6.51745
702675-74-9	12.4696	22.8102	9.06326	-13.1995	2.98054	>10uM	-2.69914	-0.0658328	-25.214	6.25411	-22.3173	>10uM
BX795	3.3455	14.5377	-12.3479	-16.8491	-5.77859		-10.9941	-19.5523	-27.5839	-23.8973	-5.33246
1009820-21-6	-3.95377	-10.4015	-9.79319	-13.3212	11.1314	>10uM	-31.5339	-23.5023	-22.844	-15.8657	-31.1389	>10uM
Silmitasertib	0.0608273	-7.48175	1.03406	-5.77859	4.07543		-12.4424	-24.819	-13.4957	-31.5339	-3.35747
108605-62-5	2.73723	-9.67153	-14.6594	-2.12895	13.1995	>10uM	-28.7689	-30.3489	-21.659	-8.62409	-14.6807	>10uM
Teriflunomide	17.4574	-0.912409	5.41363	-1.27737	12.3479		-27.5839	-32.4556	-23.3706	-30.4806	-25.609
554-57-4	-9.06326	-2.0073	-5.29197	-16.2409	7.72506	>10uM	-13.8907	-22.3173	-21.264	-32.1922	-2.17248	>10uM
Methazolamide	8.57664	-4.07543	-2.0073	2.98054	4.80535		-29.9539	-24.029	-7.96577	-24.2923	-15.6024
1092351-67-1	67.7007	13.8078	-5.29197	-3.22384	-1.15572	8056	32.8506	-13.4957	-25.4773	-32.8506	-24.819	>10uM
Torkinib	64.0511	3.58881	3.83212	0.6691	-2.0073		21.3957	-5.06912	-31.0072	-24.2923	-32.0606
1472624-85-3	74.2701	56.5085	36.3139	-15.3893	15.8759	373.1	30.6122	20.6057	19.289	-2.56748	-33.2456	>10uM
7ACC2	87.2871	72.6886	65.146	13.9294	14.0511		27.4523	28.6373	22.5806	0.592495	-21.3957
301353-96-8	5.29197	3.58881	1.64234	-10.5231	14.9027	>10uM	-0.0658328	-21.1323	-20.6057	-18.104	-15.9974	>10uM
P7C3	9.79319	-11.983	6.63017	4.6837	5.29197		13.4957	-9.54575	-10.2041	-7.8341	9.80908
176644-21-6	6.43297	5.87358	-2.85288	-3.7479	-2.96476	>10uM	66.907	18.9974	-8.79006	-3.99911	-12.6228	6222
Eniporide	11.2437	1.28659	-6.09733	-2.06974	5.09043		54.9828	13.9936	14.5259	11.2255	1.75003
914913-88-5	82.286	59.5749	31.9411	17.6207	0.95096	1110	85.5384	67.0134	37.2031	31.3475	-11.7711	282.7
Palomid 529	91.46	49.6178	45.8139	27.8016	13.9288		94.6945	61.6901	37.416	15.9099	-3.04092
364-98-7	4.53105	10.2368	-2.62913	18.292	-4.41917	>10uM	25.3854	21.9785	9.20262	3.45348	9.09615	>10uM
Diazoxide	2.741	-0.279694	4.53105	28.1372	10.6843		44.8686	10.0543	23.2561	7.17977	6.00865
93957-55-2	30.151	36.5281	15.8307	6.65672	-3.85978	>10uM	51.2565	25.9177	17.9328	21.6591	5.68925	8959
Fluvastatin sodium salt	35.7449	39.5488	8.33489	14.2644	15.2713		69.4621	12.716	7.7121	11.6513	18.4651
71555-25-4	109.249	102.312	89.8937	107.459	100.075	<16nM	114.178	113.965	111.197	110.132	113.113	<16nM
NSC319726	112.157	107.123	101.641	111.822	113.612		98.9531	102.786	109.813	109.493	112.474
914471-09-3	9.11803	4.30729	-0.50345	14.2644	3.97166	>10uM	47.5302	28.1535	20.0621	13.1418	15.3776	>10uM
INCB024360 analogue	8.89428	17.6207	-7.99925	23.6621	16.8376		25.066	18.9974	13.7806	13.4612	6.75391
1448671-31-5	36.4162	39.6606	20.4177	23.1027	-0.615327	337.7	45.0815	31.7733	21.5526	26.2371	-11.3452	575.5
AZD3965	55.4354	41.0032	22.7671	26.4591	2.06974		50.1919	31.6669	24.2143	23.8949	-3.04092
702674-56-4	67.9657	41.115	5.42607	-4.64292	4.86668	1503	94.0557	57.9638	30.7087	11.6513	-15.9233	1267
BX912	82.3979	53.3097	22.4315	-10.7962	-6.65672		90.7552	70.9526	14.9518	2.60175	-3.14739
520-18-3	15.2713	1.51035	4.41917	9.67742	4.64292	>10uM	34.3285	16.2293	8.88322	8.0315	11.2255	>10uM
Kaempferol	30.9342	16.1663	-4.64292	27.6897	10.3487		43.591	5.47632	-1.97627	-1.8698	8.35089
487-41-2	11.02	-5.42607	2.62913	20.6414	10.6843	>10uM	22.2979	2.38882	5.58279	-4.63791	6.32805	>10uM
Forsythin	37.9825	-2.06974	28.2491	27.3541	5.7617		33.0509	3.34701	-6.34136	-3.14739	3.87934
362-07-2	31.6054	24.2215	13.5931	16.8376	9.56554	>10uM	83.622	39.5453	22.2979	11.4384	13.3548	3344
2-Methoxyestradiol	35.633	23.9978	31.6054	12.3625	6.99236		76.8083	37.9483	9.09615	8.35089	11.8643
1092788-83-4	103.99	82.3979	29.0323	11.02	12.2506	874.2	113.219	89.3712	49.0207	14.7388	24.7466	675.3
PP121	104.438	90.4531	21.4246	22.5434	9.34179		109.174	91.1811	38.0548	10.7996	3.87934
156722-18-8	11.8031	1.95786	1.62223	7.43987	-2.06974	>10uM	26.663	16.1229	13.6742	17.1875	13.3548	>10uM
Rostafuroxin	14.2644	8.22301	26.2353	16.0544	0.279694		34.5414	12.8224	6.32805	9.73495	10.1608
1609960-30-6	87.8799	70.2032	4.64292	10.6843	9.34179	1903	86.2837	67.1199	27.0888	22.7237	18.0393	1596
TH287 hydrochloride	86.7611	57.5611	-1.06284	10.2368	-1.17472		103.105	63.9259	18.891	8.77676	19.8492
162635-04-3	42.6813	-4.30729	11.02	16.502	15.2713	>10uM	62.0095	49.5531	51.5759	59.0285	53.9182	<16nM
Temsirolimus	49.6178	1.06284	5.09043	4.97856	8.67052		58.922	43.8039	45.188	39.3324	58.7091
213261-59-7	102.2	96.2707	73.2239	24.7809	8.22301	153.5	100.124	101.082	91.7134	36.7772	3.66641	1213
RITA	105.221	96.3826	71.7695	29.7035	-10.0131		97.8884	101.189	91.7134	33.1574	11.7578
59-05-2	72.3289	16.2782	23.9978	13.705	13.2575	8918	26.5565	0.25951	-12.8358	-3.57325	-0.485749	>10uM
Methotrexate	54.876	-2.85288	9.22991	13.2575	22.5434		39.4388	-2.61506	-0.0598869	-2.29566	14.8453
1402836-58-1	15.2713	9.67742	10.0131	7.7755	-6.65672	>10uM	6.32805	6.11512	0.898303	11.5449	-4.74437	>10uM
NLG919	18.0682	2.18161	14.6	-7.21611	6.09733		15.9099	-1.76334	10.5867	4.19874	-3.46678
938440-64-3	64.1618	62.4837	15.3832	12.2506	16.6138	2241	91.9264	72.0173	42.4199	19.5298	17.0811	753.4
KU0063794	81.6148	56.3304	27.6897	28.5847	9.7893		72.6561	64.9906	30.6022	16.6552	12.1837
717824-30-1	60.8055	26.7947	13.5931	11.915	3.07664	8852	73.4014	15.3776	16.8681	21.4462	16.5487	7170
Vidofludimus	61.0293	29.8154	25.6759	20.8652	26.0116		71.6979	21.4462	13.5677	7.28624	16.1229
66592-89-0	32.948	-6.88048	24.3334	14.8238	13.2575	>10uM	61.1578	26.663	19.3168	21.6591	5.05046	2384
Kevetrin hydrochloride	14.8238	-2.51725	21.6483	24.669	18.9633		53.9182	39.9712	5.15693	8.24443	19.7427
1423715-09-6	99.1796	103.431	12.1387	-5.42607	-0.0559388	493.2	96.2914	92.8846	23.0431	10.9061	8.88322	689.8
SP2509	107.459	103.99	17.5089	0.615327	-11.6912		102.892	104.063	13.0354	3.9858	17.1875
943962-47-8	3.30039	4.7548	0.0559388	5.87358	1.7341	>10uM	2.17589	-0.379284	-4.9573	-9.32239	-2.50859	>10uM
BMS303141	23.4384	8.7824	9.00615	6.32109	-4.19541		15.2712	-3.57325	-2.61506	6.32805	11.6513
403811-55-2	-1.06284	15.8307	11.8031	-9.11803	13.9288	>10uM	1.96296	-4.21204	-9.00299	-13.2616	7.49917	>10uM
10058-F4	26.4591	2.62913	14.1525	17.397	0.50345		0.578907	-3.36032	-9.21593	-6.76722	-17.3073
1432660-47-3	13.9288	16.9495	12.81	21.4246	13.1456	>10uM	65.5229	15.8035	7.7121	-6.44782	4.6246	>10uM
AGI6780	31.1579	16.6138	-5.09043	15.0475	14.1525		34.3285	15.3776	11.9707	-6.76722	5.05046
63208-82-2	19.2989	11.2437	23.5503	2.06974	18.0682	>10uM	43.591	3.24055	-5.5961	-1.01808	2.60175	>10uM
Pifithrin-α	24.8928	8.44676	19.0751	2.06974	0.0559388		20.3815	4.51813	-8.79006	-5.17023	-5.70256
881202-45-5	84.0761	-9.00615	9.7893	17.0613	3.30039	2479	107.47	65.5229	12.6095	11.8643	6.86037	1663
Serdemetan	86.2018	20.8652	0.615327	4.64292	17.6207		106.725	65.6294	14.6324	3.24055	14.9518
927822-86-4	30.4867	11.02	18.7395	18.5158	27.8016	>10uM	18.3587	15.697	19.2104	19.6362	-3.99911	>10uM
KC7F2	18.4039	7.10423	3.52415	10.0131	22.879		13.9936	3.77287	7.7121	9.62848	11.5449
459147-39-8	13.3583	22.7659	10.61	20.3347	14.6267	>10uM	49.8795	3.94492	3.72461	17.0534	10.8847	>10uM
SW033291	3.10504	-13.279	-6.09117	-12.6448	-4.29421		34.0172	14.2995	7.46988	7.46988	15.6213
989-51-5	-11.1649	-8.20524	-13.8075	-1.33451	-7.46532	>10uM	11.5456	9.67298	7.46988	0.75043	16.7229	>10uM
(-)-Epigallocatechin Gallate	4.26778	-1.0174	-15.9216	-10.5307	-9.8965		27.1876	14.4096	3.28399	-3.98623	9.34251
17575-22-3	101.409	99.5067	90.4162	25.3028	-8.31094	145	104.957	101.873	84.7986	1.3012	5.26678	286.3
Lanatoside C	101.304	99.401	85.5538	-0.0660647	-14.5475		109.473	107.16	90.5267	3.06368	-1.23236
1609960-31-7	72.4466	-1.44021	-7.78243	6.27615	-6.83109	8671	71.8003	7.02926	-2.00344	1.3012	-1.89329	5341
TH588	75.6177	-13.4904	-6.83109	-16.6615	-8.94517		88.8744	22.3408	7.46988	11.105	1.74182
1225037-39-7	85.871	73.6093	30.0595	9.55296	-17.6129	700.2	91.2978	85.1291	48.117	20.5783	23.1119	467.6
PI3K-IN-2	80.6915	72.9751	24.1401	-8.62806	-7.99383		89.0947	92.179	50.4303	25.4251	24.7642
219793-45-0	14.521	-8.83946	-17.6129	-10.9535	-7.46532	>10uM	-33.2874	10.4441	6.80895	12.3167	14.9604	>10uM
BTB06584	18.9606	-7.78243	3.21075	1.9423	1.8366		-31.6351	29.5009	24.5439	10.9948	12.6472
20554-84-1	88.3021	-18.6699	-10.9535	11.0328	2.04801	6579	111.015	16.9432	18.3752	21.2392	19.0361	2904
Parthenolide	111.663	-16.8729	-17.4015	-6.30258	-10.9535		116.964	38.6437	16.2823	25.6454	8.35112
1355326-35-0	9.97578	-9.36798	-7.88813	-20.8897	-2.07443	>10uM	37.9828	18.7057	9.89329	16.7229	-1.78313	>10uM
AGI5198	-5.24554	-15.1817	-13.4904	-14.5475	-4.39991		36.7711	-1.56282	1.63167	-0.901893	16.9432
38748-32-2	91.5789	90.839	87.7736	106.06	68.007	<16nM	93.9415	90.8571	86.7814	89.5353	60.0138	<16nM
Triptolide	92.1075	88.0907	92.4246	104.898	67.4785		90.5267	90.747	91.0775	96.0344	56.8193
1349796-36-6	3.31645	-8.31094	-4.61132	-10.6364	-7.78243	>10uM	34.7883	-1.78313	-14.0103	-10.0448	-16.9845	>10uM
Voxtalisib Analogue	8.60163	-6.40828	-4.50562	-5.98547	-6.30258		14.9604	-4.97762	-19.9587	-4.64716	-10.8158
297730-17-7	94.1158	91.3675	72.7637	32.0678	8.17882	130.5	91.7384	79.8417	55.8279	3.72461	10.7745	310.8
AVN944	98.5554	94.4329	77.6261	26.8884	-8.41665		95.5938	82.0448	61.5559	5.48709	-0.461274
844499-71-4	1.8366	-19.6212	-14.1246	-12.1163	-8.83946	>10uM	29.0602	11.8761	12.4269	5.04647	5.15663	>10uM
A 769662	4.47919	-15.7102	-3.55428	-9.26228	-10.7421		14.6299	1.3012	-0.571429	-4.09639	9.34251
1009298-59-2	65.5759	73.6093	45.1751	-13.279	-16.7672	319	65.9621	81.7143	60.7849	27.0775	12.8675	189.4
Vistusertib	74.2436	75.1949	46.0207	-16.6615	3.63356		86.4509	84.7986	65.4114	32.475	19.5869
218600-44-3	101.621	40.8412	-4.61132	-5.03413	-8.73376	2538	102.644	36.8812	-18.3064	-6.18933	-14.3408	3043
Bardoxolone	103.418	40.5241	-0.383176	-8.62806	-6.09117		103.635	51.3115	0.309811	-10.3752	27.6282
1429054-28-3	-0.277472	-3.02577	8.60163	6.48756	-2.92006	>10uM	61.7762	4.71601	4.38554	-0.681583	-1.1222	9269
IDF-11774	16.0009	-14.8646	-10.7421	-12.1163	-2.07443		49.1084	1.52151	0.419966	2.62306	2.18244
856925-71-8	-1.33451	-21.841	-10.6364	-5.87976	-13.1733	>10uM	-8.50258	-0.681583	-0.130809	3.06368	-3.54561	>10uM
(-)-Blebbistatin	-16.0273	-15.9216	-16.3444	-3.23717	-4.82273		-2.22375	-7.07057	-3.98623	-14.0103	8.79174
2883-98-9	2.47082	-5.13984	-16.2387	-3.65999	-3.55428	>10uM	-0.351119	-14.8916	-17.8657	-22.9329	-13.6799	>10uM
alpha-Asarone	-4.1885	-11.6935	-14.9703	-14.0189	-9.15657		18.7057	-6.07917	-12.358	-24.0344	6.58864
1799753-84-6	98.7668	99.6124	94.3272	86.5052	61.4534	<16nM	107.821	87.222	77.6386	68.9363	49.8795	<16nM
BAY876	106.166	106.589	100.987	93.0588	84.074		112.998	93.611	86.3408	77.0878	50.4303
51415-02-2	-2.49725	-10.2136	-13.279	-0.171768	1.51949	>10uM	18.2651	-3.76592	2.51291	-5.08778	-6.62995	>10uM
Chikusetsusaponin IVa	8.60163	-12.1163	-10.9535	-14.0189	-4.29421		20.358	2.95353	-6.85026	-2.44406	0.199656
1101854-58-3	1.20238	-14.0189	-9.15657	-10.6364	14.3096	>10uM	53.5146	34.8985	26.3064	16.5026	11.5456	5534
JZL184	4.16208	-10.8478	-4.1885	1.09667	4.05638		71.1394	40.4062	17.494	13.969	2.40275
198474-05-4	8.91874	1.8366	-25.8577	-17.4015	16.5294	>10uM	32.0344	7.58003	2.84337	-0.901893	9.34251	>10uM
PF06840003	14.2039	-5.77406	-5.35124	-8.41665	14.4153		36	-1.45267	10.2238	8.79174	5.04647
936890-98-1	44.858	16.0009	-14.6532	-23.3209	-14.4418	>10uM	17.3838	3.39415	9.67298	19.6971	4.38554	>10uM
OSI027	39.7842	11.667	-27.549	-17.7186	-10.5307		-12.1377	-8.28227	10.5542	-1.23236	20.5783
1204669-58-8	-1.0174	-7.35961	-15.7102	-7.67672	-5.24554	>10uM	-3.87608	-12.9088	-7.84165	-10.8158	19.2565	>10uM
Epacadostat	-9.8965	-3.9771	-12.9619	-4.92843	-13.1733		17.0534	-0.681583	-7.7315	-6.40964	16.5026
1382979-44-3	76.569	79.5287	39.15	6.48756	4.47919	355.6	80.9432	75.7659	42.6093	4.4957	-5.08778	326.7
GDC0084	75.7234	76.8861	46.6549	5.21911	11.2442		85.6799	78.4096	53.2943	14.8503	-0.791738
214358-33-5	-4.50562	-8.94517	-12.1163	-10.7421	2.25941	>10uM	45.6936	-12.1377	0.75043	-6.85026	1.3012	>10uM
1400W dihydrochloride	10.2929	-10.5307	-15.7102	-11.4821	8.49593		39.4148	-7.18072	-7.62134	-2.77453	8.90189
1386874-06-1	100.352	89.9934	55.7454	-2.60295	-7.67672	382	97.9071	84.6885	52.8537	25.9759	-11.2565	289.4
LY3023414	108.386	91.7904	61.3477	-16.6615	7.22748		106.83	96.475	64.7504	29.3907	-4.75731
1668565-74-9	45.5979	-2.28584	-12.1163	-2.07443	11.4556	>10uM	-6.96041	4.60585	2.07229	11.3253	-10.2651	>10uM
DO-IN-2	37.6701	-1.44021	5.85334	3.21075	-3.34288		-5.85886	17.1635	13.7487	15.8417	4.93632
508186-14-9	16.4237	-0.80599	15.261	4.05638	2.04801	>10uM	3.61446	8.90189	22.6713	21.9002	-7.84165	>10uM
Ac-CoA Synthase Inhibitor1	0.568157	-19.3041	-15.8159	14.7324	5.00771		8.79174	11.3253	7.35972	7.9105	-8.50258
30299-08-2	11.0038	-7.17024	-4.33054	-10.5779	-15.235	>10uM	58.6951	24.9393	19.547	8.11539	10.488	>10uM
Clinofibrate	-9.10124	-24.4356	-10.0099	-9.442	-11.2594		44.6751	31.0865	20.302	2.18388	15.2332
1448347-49-6	-4.10337	-26.253	-7.96536	-19.4377	4.52932	>10uM	60.852	-0.835805	-7.09086	-7.30655	4.01726	5824
Ivosidenib	-1.26367	-6.03436	-1.37725	-17.9611	-13.1904		62.4697	26.2335	5.5271	-9.03208	3.04664
934593-90-5	-4.10337	-14.7806	-7.85177	-16.598	-4.89848	>10uM	41.0084	7.36047	-8.38501	-2.2378	-8.06147	9474
LW6	-11.4866	-3.42184	-13.304	-19.5513	-22.2774		58.8029	3.26233	-6.44379	4.34079	10.3802
222638-67-7	-7.39742	-6.48871	5.6652	-13.5312	-9.78276	>10uM	48.1262	-8.81639	-10.8655	-16.2578	2.07603	8119
BEC HCl	-6.82948	-21.5959	-13.304	-24.4356	-24.7764		65.3815	20.302	4.23295	2.61526	13.292
147149-76-6	-8.07894	-21.5959	2.59832	-24.322	-23.0726	>10uM	71.8523	-5.68886	-11.8361	-2.66918	9.84093	9656
Nolatrexed	-14.5535	-22.8454	6.91467	-16.7116	-20.1193		80.1564	9.19385	9.40954	8.54678	7.57617
112887-68-0	-9.10124	-1.49084	17.3648	-8.5333	-12.9632	>10uM	83.6074	74.6562	71.8523	31.1944	-8.81639	85.73
Raltitrexed	-1.71802	27.5877	32.472	-25.7987	-2.8539		81.6662	88.2448	79.725	35.9396	-0.296576
165668-41-7	81.7691	89.2659	-0.241374	-18.3019	-13.7583	445.3	98.1666	89.6468	60.4206	19.7627	0.134807	128.9
Indisulam	98.6937	92.4464	21.7947	3.27985	2.14397		95.0391	90.941	59.1264	41.3319	-1.91426
1222998-36-8	52.6906	59.8467	9.64078	-7.511	-9.10124	1796	78.6465	68.509	44.783	2.61526	9.3017	323.9
Torin 1	72.0006	52.2363	-1.15008	1.46244	-19.4377		83.1761	72.9307	59.2343	14.694	-4.50256
2156-56-1	-9.32841	-23.5269	-21.9367	-21.3687	-13.7583	>10uM	17.8215	-16.9048	-18.5225	-15.2871	-15.6107	>10uM
Sodium Dichloroacetate	5.09726	-21.028	1.57603	3.50703	-16.7116		4.44864	-5.47317	-14.2087	3.26233	3.69372
120-97-8	-11.6002	-19.6649	-24.5492	-4.44413	-17.166	>10uM	4.23295	-2.56134	-2.45349	-0.0808843	6.60555	>10uM
Dichlorphenamide	-25.0035	-5.46642	-8.5333	-7.62459	-24.2084		28.7139	-5.14964	1.64465	-0.296576	6.60555
370-86-5	66.6619	-6.03436	-6.37512	-6.37512	-13.9855	9043	86.4114	-13.3459	-20.7873	4.01726	-0.727959	8134
FCCP	67.3435	-8.30612	-20.0057	-5.01207	-1.60443		88.0291	-4.28687	-14.8558	-1.0515	-14.5322
676266-31-2	-10.2371	-22.1639	-8.64688	4.41573	-7.05665	>10uM	36.6945	-21.7579	-17.1205	-11.0812	-19.601	>10uM
Sudoterb free base	0.326565	-7.85177	-13.4176	-1.94519	-2.8539		51.5772	-12.1596	-14.8558	-20.4637	-7.09086
1223397-11-2	-16.2573	-24.2084	-11.6002	-22.7318	-27.6161	>10uM	14.5861	-4.8261	-20.6794	-20.1402	1.75249	>10uM
WZB117	-13.7583	-27.6161	3.7342	4.98367	-18.9834		10.8115	2.50741	0.134807	-5.68886	0.997573
95635-55-5	-7.73818	-24.5492	-12.9632	-6.03436	-20.3464	>10uM	76.1661	8.00755	7.79186	4.44864	5.3114	6874
Ranolazine	25.6567	-5.46642	-17.6203	-19.2106	3.84779		72.4993	-2.02211	10.1645	6.92909	-5.47317
357166-30-4	11.1174	-11.9409	3.50703	-10.2371	-16.8252	>10uM	61.6069	30.1159	-14.4244	14.694	-10.7576	1708
Pemetrexed Disodium Hydrate	-0.809314	-1.60443	-26.821	-7.05665	-12.5089		60.2049	38.5279	9.73308	-13.993	8.76247
51298-62-5	-13.9855	-10.3507	-0.695726	-3.08107	-21.1416	>10uM	20.0863	-29.0914	-17.7676	-20.3559	-16.0421	>10uM
L-NAME hydrochloride	-24.6628	-29.7742	-22.0503	-21.2551	-14.667		28.6061	-22.9442	-21.9736	-18.5225	-2.2378
1174428-47-7	52.9178	-23.8677	-25.0035	-21.2551	-24.7764	9368	62.9011	-21.003	-0.943651	-9.46347	2.72311	8676
SF2523	58.1428	-22.2774	-23.0726	-11.4866	-25.5715		73.3621	-8.6007	-18.0911	-5.36533	11.7822
371935-74-9	77.68	-8.41971	-15.3486	-4.78489	-16.7116	5968	79.8328	27.0963	-3.85549	-25.4246	3.26233	1821
PI103	82.4507	3.16626	-0.695726	0.440153	-13.4176		81.127	57.5088	-9.24778	-19.7088	11.9978
1245537-68-1	115.05	106.418	90.4018	59.1651	-3.30825	71.3	103.775	92.6665	79.1858	55.7832	2.18388	77.33
BGT226	116.186	91.6513	90.9698	60.9825	-5.23924		107.873	102.157	86.8428	56.8617	5.63494
314045-39-1	-23.2997	-6.82948	-5.12566	-0.582138	-9.442	>10uM	47.1556	5.5271	-2.34565	-15.7185	-14.2087	>10uM
BPTES	-15.1214	5.21085	1.9168	-5.6936	1.68962		35.9396	11.89	3.80156	-8.6007	-11.4047
221877-54-9	-0.809314	-13.8719	-0.695726	1.46244	-5.35283	>10uM	54.9205	41.3319	4.98787	2.83095	4.1251	2073
Zotarolimus	19.5229	-21.2551	-18.0747	-24.0948	-4.44413		83.6074	28.0669	0.134807	-6.55163	6.06633
1223001-51-1	106.418	80.1789	72.3413	15.6609	-7.17024	288.6	99.4608	83.6074	70.6659	37.9887	0.781882	133.6
Torin 2	110.393	93.8095	72.6821	21.5675	-12.1681		108.736	93.6371	84.0388	36.8024	-5.90456
6199-67-3	62.232	49.9645	35.6524	-1.03649	-25.2307	4558	69.0483	55.0283	50.7145	-25.1011	-14.4244	339.8
Cucurbitacin B	55.5303	49.3966	30.9953	-17.3932	-14.2127		90.7253	78.2152	66.6757	-7.52224	6.82125
1203494-49-8	-2.8539	-27.3889	-0.809314	-24.322	-19.2106	>10uM	61.7147	-11.7282	-12.0518	-17.7676	-6.87517	6954
DASA58	-10.5779	-7.39742	-26.5938	-27.5025	-7.17024		88.3527	-12.4831	-19.601	-21.1108	5.41925
64924-67-0	96.0812	109.939	58.938	-10.3507	-17.9611	371	99.5686	102.265	70.7738	-10.8655	4.55648	373.9
Halofuginone hydrobromide	105.736	112.324	85.1768	-6.26154	-21.028		106.794	110.138	76.4896	1.75249	1.42896
1260075-17-9	0.780917	-20.3464	-26.3666	-17.166	-10.6915	>10uM	-11.8361	-22.1893	-21.7579	-10.8655	-6.33594	>10uM
Mitapivat	-25.4579	-0.241374	-19.3242	-11.1458	-6.37512		6.06633	-6.55163	-3.53195	12.3214	8.97816
1062169-56-5	35.1981	-19.2106	-18.1883	-29.4335	-14.7806	>10uM	58.3715	-3.4241	-3.6398	-19.8167	-3.6398	2785
WYE354	45.6482	-23.4133	-22.0503	-17.2796	-9.10124		61.1755	12.6449	-7.84578	9.84093	8.54678
1467057-23-3	-8.87406	-6.03436	-12.2817	-22.7318	2.03038	>10uM	65.3815	-2.02211	-8.38501	-2.66918	4.34079	3943
PF06409577	23.9529	-4.55772	-13.5312	-2.28596	-5.12566		78.9701	4.01726	-10.9733	3.58587	-18.4147
1251156-08-7	48.4103	-11.3612	-9.3072	-3.65869	-0.988489	>10uM	73.8768	19.7933	-1.31706	10.6392	-13.1799	4643
XL388	45.5347	-12.0801	-5.3019	-1.39929	1.37361		75.6515	18.2987	1.76542	1.29838	-1.41047
738606-46-7	-8.1775	-8.2802	-4.17219	-7.2532	12.7733	>10uM	-7.57543	-22.334	-7.48202	-13.4602	3.727	>10uM
ETC1002	-2.83709	-4.68569	-7.664	5.58432	8.66533		-12.2459	-11.8722	-5.80067	-7.20179	0.55111
1214265-58-3	10.6166	-10.4369	-11.6693	-16.5989	12.2598	>10uM	15.6833	-2.34455	-9.63041	-21.8669	-18.5042	>10uM
WZ4003	13.6976	-3.76139	2.91412	-14.2368	4.86542		1.76542	-8.04247	-6.36112	-18.0372	6.99629
64984-31-2	22.3244	-12.2855	-10.3342	-12.799	17.8056	>10uM	-0.6632	-8.78974	-12.9931	-9.81723	-19.5317	>10uM
Pifithrin-μ	18.011	-23.9933	-22.6582	-15.4692	8.04912		-10.7513	-18.0372	-10.2843	-3.55886	6.86552
850717-64-5	65.2531	6.91942	2.50332	6.30322	6.50862	6877	62.4809	3.35336	-15.6086	-10.4711	7.83697	7237
BX517	69.8746	13.8003	-2.01549	-11.5666	8.15183		62.2007	-18.224	-14.4877	0.55111	-10.3777
846557-71-9	19.6542	0.860114	1.88712	-3.86409	5.58432	>10uM	54.0742	6.24903	-0.382975	-1.41047	5.31494	>10uM
ML385	39.0646	-1.91279	3.42762	0.860114	1.88712		44.4531	-5.80067	-5.24022	-5.89407	4.00722
170632-47-0	96.7821	22.8379	-2.52899	9.17883	-5.0965	2384	94.8937	34.832	19.513	9.42492	-1.41047	2703
Lificiguat	103.149	22.8379	1.27091	1.47631	6.09782		89.476	40.4365	-2.25114	-0.476383	-3.37205
1374356-45-2	1.47631	-12.2855	0.243913	-18.8583	7.84372	>10uM	72.2888	-19.9988	-7.76224	-5.24022	-1.59728	9415
(S)-crizotinib	-16.4962	-11.9774	-0.372288	-7.8694	5.78972		61.4534	-12.1524	-19.1581	-0.569792	-6.36112
511296-88-1	-11.3612	-8.4856	-10.2315	-9.9234	-9.9234	>10uM	36.5134	-19.9988	-18.7844	-15.4217	4.00722	>10uM
Pifithrin-β hydrobromide	-15.88	13.3895	-5.0965	-11.6693	-2.83709		29.4143	-6.73475	-17.5701	-19.6251	-16.7295
1228013-15-7	74.8042	24.7893	-8.5883	-15.9827	-13.0044	4963	80.789	22.3153	-11.8722	-20.8394	0.644518	2132
CC115	75.0096	-10.5396	-8.9991	-4.58299	-14.7503		81.6297	32.0298	-5.70726	-18.8779	10.5458
685898-44-6	19.1407	-2.01549	-10.4369	-2.63169	-12.799	>10uM	28.0132	-26.5373	-13.5536	-2.34455	-15.4217	>10uM
PX-478 2HCl	20.4758	6.40592	-7.5613	-16.3935	-6.0208		38.1013	-16.7295	-8.78974	-23.5483	-11.9656
94164-88-2	34.9566	2.09252	-9.718	-10.0261	-5.9181	>10uM	60.0523	80.6022	-17.3833	-14.3008	-5.0534	860.6
PKM2 inhibitor	31.5675	8.25453	-0.474988	-10.8477	5.07082		71.7284	78.734	-4.67976	-16.7295	-0.382975
1039455-84-9	91.2363	87.1282	-11.4639	-13.6206	4.66002	1075	63.1348	48.4697	52.2994	-3.65227	-0.00934085	245.6
COTI2	85.485	87.6417	4.45462	-13.5179	13.0814		71.635	50.8983	48.2828	4.00722	11.8535
5291-32-7	32.7999	-10.3342	-4.78839	-3.24789	17.1894	>10uM	13.8151	-12.6195	15.9635	-5.33362	-1.41047	>10uM
PRIMA-1Met	28.4865	12.6706	15.3408	29.2054	10.0004		-3.55886	1.29838	24.2769	7.74356	15.4965
20350-15-6	109.414	109.003	112.803	-6.0208	6.71402	165.8	102.553	102.647	101.806	-15.9822	-11.8722	255
Brefeldin A	111.16	108.387	111.982	-2.32359	3.01682		107.504	106.383	106.383	-24.2955	-19.2515
533-31-3	8.15183	-11.5666	-11.8747	6.20052	-1.39929	>10uM	-12.9931	-20.3724	-21.3999	-20.6526	-20.1856	>10uM
Sesamol	-14.0314	-13.6206	-11.8747	-9.718	26.8433		-5.0534	-26.7242	-19.9988	-20.4658	-10.4711
1429639-50-8	63.7126	63.1991	16.4705	18.8326	-10.8477	551.8	71.9152	57.2501	21.2878	-12.4327	-13.3668	501.2
CZ415	56.5236	60.1181	25.0974	7.02212	-1.09119		79.2945	66.5909	25.9582	-13.1799	0.831335
803647-40-7	11.7463	8.45993	-19.4745	-0.269588	-0.474988	>10uM	37.9145	-18.8779	-21.4933	-16.7295	0.457702	>10uM
NSC59984	10.3085	-8.5883	-10.8477	-7.5613	1.57901		1.39179	-18.3174	-26.5373	-21.0262	-20.9328
110117-83-4	2.40062	3.63302	-11.3612	-13.2098	-10.9504	>10uM	5.40835	-17.9438	-23.9219	-19.5317	-26.911	>10uM
Indoximod	4.14652	-13.2098	-17.934	-25.8419	-20.9123		1.5786	-20.0922	-24.4824	-24.4824	-18.3174
1197397-89-9	98.9388	104.382	79.2203	-15.1611	8.76803	355	108.998	115.07	74.5306	-14.4877	-10.7513	378.5
CBL0137 hydrochloride	106.949	111.365	83.8418	-3.04249	6.71402		108.344	113.295	56.6896	-18.7844	-7.76224
38275-34-2	28.3838	-2.93979	-7.1505	4.55732	-2.52899	>10uM	26.6121	1.20497	-5.14681	-0.00934085	6.43584	>10uM
PK11007	34.135	9.38423	4.86542	0.654714	5.37892		12.7876	-7.76224	15.5899	12.3206	4.56767
1219168-18-9	54.675	23.0433	-4.68569	-1.39929	7.63832	8536	40.9036	7.46334	11.5733	-7.57543	-7.38861	>10uM
Dorsomorphin dihydrochloride	55.4966	-8.7937	1.88712	-4.27489	-11.9774		46.3213	1.95224	-4.86658	-11.7788	4.8479
1228013-30-6	26.946	2.40062	-2.63169	-1.29659	1.68172	>10uM	28.2934	5.31494	-11.592	-18.7844	-11.4052	>10uM
CC223	43.6861	-14.5449	-3.76139	-12.0801	20.9893		15.9635	20.9142	8.30401	-16.2624	-5.52044
1439399-58-2	14.5192	22.7352	23.9676	23.4541	-8.0748	>10uM	-0.382975	-5.0534	-17.3833	3.44677	-11.6854	>10uM
CB839	25.8163	18.2164	23.9676	3.83842	9.07613		7.46334	8.67765	-10.8447	1.11156	3.35336
894187-61-2	22.6325	13.3895	23.2487	-3.76139	16.6759	>10uM	-4.67976	-15.702	-24.9494	-9.06996	-5.52044	>10uM
STF118804	31.1567	24.6866	14.5192	17.1894	3.22222		9.14469	-8.04247	-19.6251	-3.9325	15.6833
95809-78-2	8.97343	-8.9991	-5.4046	-10.9504	-3.04249	>10uM	-10.9381	-26.0703	-25.6967	-20.746	-14.9547	>10uM
CPI613	8.15183	-3.04249	-7.0478	4.76272	18.2164		-4.30613	-24.7626	-18.691	-9.53701	-16.3558
1643913-93-2	14.8273	18.3191	4.55732	-0.166888	22.119	>10uM	14.0953	-20.6526	-28.2187	-18.4108	-15.8888	>10uM
KPT9274	11.9517	11.5409	10.0004	-18.4475	9.38423		2.79291	-13.5536	-19.7185	-1.59728	-18.5042
56396-35-1	39.0646	14.3138	3.53032	-2.32359	11.9517	>10uM	26.9857	-9.72382	-9.91064	-7.2952	10.0788	>10uM
UK5099	41.0159	26.1244	4.86542	9.79503	5.58432		1.11156	7.74356	-1.59728	2.13905	15.7767
470-37-1	93.0883	95.2825	94.1854	55.97	23.8801	79.48	89.0367	84.3815	81.3414	55.8807	47.8054	<16nM
Cinobufagin	96.5624	97.6595	98.7566	60.267	15.8347		95.1169	93.5018	87.4216	47.2354	55.7857
413611-93-5	22.2344	17.6632	20.4973	16.2918	11.2635	>10uM	57.5907	-18.2215	-12.7114	-14.5164	11.7044	8182
10074-G5	25.5257	10.9892	6.05229	33.0225	7.24081		79.5364	4.29413	-8.81626	-2.54608	-7.67623
146464-95-1	78.5518	78.9175	78.5518	74.072	61.4555	<16nM	72.1262	70.7011	66.616	66.236	36.9751	22.01
Pralatrexate	79.7404	82.2088	79.1004	81.6603	43.262		82.4815	79.2514	76.6863	76.4963	37.9251
81624-55-7	63.9239	16.109	17.4803	25.9828	9.98354	7392	67.471	-2.35607	-7.10621	-8.05624	2.39407	6484
NSC348884	64.2896	24.1543	-11.7755	3.30956	2.76102		86.0916	3.4391	-0.836025	-14.6114	-1.21604
934493-76-2	70.3236	36.0395	3.12671	25.2514	4.77235	5492	66.901	31.845	1.15903	3.81911	6.6692	2359
Voxtalisib	70.2322	38.4165	28.9998	25.6171	11.4463		77.6363	39.2552	11.3243	-9.8613	5.24416
1923833-60-6	14.9205	27.8113	11.1721	21.3202	21.3202	>10uM	31.4649	15.9795	-1.21604	-2.07106	1.82405	>10uM
Linrodostat	28.9998	29.5484	24.1543	21.9601	0.566831		56.9257	13.6994	7.99924	4.48413	1.25404
2482-00-0	30.1883	25.8	27.1713	4.13238	8.88645	>10uM	42.0103	2.48907	0.779023	-1.59605	-9.57629	8866
Agmatine sulfate salt	14.829	31.3769	18.0289	14.0976	13.5491		68.7061	13.0344	2.29907	8.66426	4.00912
3133-16-2	-2.63302	9.80069	16.4747	29.1827	10.5321	>10uM	38.6852	1.44404	-12.4264	-12.8064	10.7543	>10uM
4-Octyl itaconate	-5.10148	13.5491	12.2692	19.3088	25.9828		49.0405	-12.7114	-23.7317	-18.8866	-7.58123
828934-41-4	24.2457	15.1947	8.42933	14.829	10.5321	>10uM	30.6099	-11.0963	-14.8014	-20.3116	-13.8514	>10uM
(R)-Etomoxir sodium salt	27.9027	15.469	20.7716	24.6114	14.0976		44.5753	-16.7965	-19.9316	-22.5917	-8.91127
1948-33-0	22.3258	19.766	18.8517	22.6001	10.3492	>10uM	46.7604	-18.7916	-23.2567	-19.5516	-2.92609	>10uM
TBHQ	11.6292	15.6519	22.9658	27.9027	22.8744		36.5951	-7.96124	-23.4467	-31.4269	-0.266008
1219737-12-8	58.5299	25.8914	21.9601	7.97221	8.3379	7339	66.236	0.494015	-14.8964	-22.3067	-9.05377	5675
MK3903	61.0898	13.0005	27.7199	9.61785	13.8234		69.8461	0.114003	-6.34619	-23.4467	-16.3215
1570496-34-2	22.9658	11.1721	18.9431	22.0516	12.8177	>10uM	50.2755	31.5599	28.6149	26.3348	2.48907	>10uM
IACS10759	24.7943	17.7546	24.6114	13.0005	14.9205		41.4402	28.3298	23.8647	23.6747	0.209006
98-10-2	46.0962	22.143	7.14939	21.5944	13.0005	8774	51.3205	2.96409	0.589018	-13.4714	4.48413	9286
Benzenesulfonamide	65.1125	28.9084	14.3719	4.13238	2.30389		58.0657	21.4896	7.52423	4.95915	3.4391
